# Supplementary material for: Interaction of Trichoderma Species with Fusarium graminearum Growth and Its Trichothecene Biosynthesis as Further Contribution in Selection of Potential Biocontrol Agents
Source: J Fungi (Basel). 2025 Jul 14;11(7):521. doi: 10.3390/jof11070521 (PMC12295510; doi:10.3390/jof11070521)
Supplement: Supplementary file 1 [file jof-11-00521-s001.zip]

Archive with 1 entries (1 files):
- jof-3723859-supplementary.pdf
